# Supplementary material for: Prevalence and Correlates of Food and/or Housing Instability among Men and Women Post-9/11 US Veterans
Source: Int J Environ Res Public Health. 2024 Mar 18;21(3):356. doi: 10.3390/ijerph21030356 (PMC10970277; doi:10.3390/ijerph21030356)
Supplement: Supplementary file 1 [file ijerph-21-00356-s001.zip]

Archive with 1 entries (1 files):
- ijerph-2890637-supplementary.pdf
